# Supplementary material for: Cytokine and microRNA levels during different periods of paradoxical sleep deprivation and sleep recovery in rats
Source: PeerJ. 2018 Sep 13;6:e5567. doi: 10.7717/peerj.5567 (PMC6139242; doi:10.7717/peerj.5567)
Supplement: Data S1 [file peerj-06-5567-s001.xlsx]

## Sheet: IL-6 pgmL
		IL-6 pg/ml
CONTROL	Control	24 PSD	96 PSD	192 PSD	192 PSD + R
344	344	1508	545	1257	387
257	257	1130	109	1051	997
279	279	1070	980	880	997
268	268	1513	548	1013	692
159	159	1139	544	1050	794								il
	261.4	1272	545.2	1050.2	773.4

## Sheet: IL-10 pgmL
	IL-10 pg/ml
CONTROL	24 PSD	96 PSD	192 PSD	192 PSD + R
8.0967	4.5484	3.25	30.5161	1.5
18.7419	3.1935	2.45	23.7419	3.7419
19.2258	3.0322	4	48.4193	1.5
8.0967	1.5	13.096	48.5806	2.7096
15.764	1.935	7.6129	42.129	2.387

## Sheet: TNF pgmL
	TNF pg/ml
CONTROL	24 PSD	96 PSD	192 PSD	192 PSD + R
167	197	169	89	315
86	230	47	111	378
62	109	213	42	373
115	164	123	291	244
78	132	143	133	271

## Sheet: Adiponectin ngmL
	Adiponectin ng/ml
CONTROL	24 PSD	96 PSD	192 PSD	192 PSD + R
1.33	1.46	1.74	1.19	1.05
1.58	1.36	3.75	1.94	2.25
1.11	0.98	1.78	1.73	1.57
1.13	1.19	2.85	1.51	2.7
1.4	1.24	2.26	0.98	1.58

## Sheet: miR-155
	miR-155 /miR-39 2-Δ CT
CONTROL	24 PSD	96 PSD	192 PSD	192 PSD + R
0.000232578	0.000685764	0.000512557	0.000136388	0.000302663
0.00031992	0.000437024	0.00031771	0.000324	0.000259856
0.000240779	0.000393868	0.000342882	0.000452436	0.000251004
0.000228	0.000542	0.00042	0.000512557	0.000399366
0.000138291	0.000557014	0.000455583	0.000215504	0.000335

## Sheet: miR-146a
	miR-146a /miR-39 2-Δ CT
CONTROL	24 PSD	96 PSD	192 PSD	192 PSD + R
0.01253	0.02004	0.00864	0.0154325	0.0122591
0.0165159	0.0197774	0.0162885	0.0122591	0.01468
0.0138882	0.0262885	0.00995751	0.0151977	0.0165159
0.01502	0.032145	0.00560139	0.0231957	0.014302
0.01583	0.0255594	0.010843	0.00866851	0.0120903

## Sheet: miR-126
	miR-126 /miR-39 2-Δ CT
CONTROL	24 PSD	96 PSD	192 PSD	192 PSD + R
0.00849012	0.00958504	0.01468	0.00503951	0.00704102
0.01002	0.00825795	0.00713931	0.00410046	0.00638986
0.00786684	0.00872881	0.00504825	0.00508337	0.0093548
0.0119239	0.00803214	0.00827706	0.0041	0.00742531
0.00704102	0.0088037	0.009734	0.00464534	0.013139

## Sheet: miR-21
	miR-21 /miR-39 2-Δ CT
CONTROL	24 PSD	96 PSD	192 PSD	192 PSD + R
0.0189559	0.0197774	0.0220971	0.00494436	0.0503955
0.0172173	0.0122591	0.0111254	0.0222508	0.0341967
0.01545	0.00982042	0.0211969	0.0255594	0.05238
0.010193	0.0120903	0.0120068	0.0143447	0.0441942
0.0153243	0.0155171	0.0141473	0.00519018	0.0816862

## Sheet: miR-223
	miR-223 /miR-39 2-Δ CT
CONTROL	24 PSD	96 PSD	192 PSD	192 PSD +R
0.846745	1.77768	0.271057	0.64842	0.297302
0.749731	1.23114	0.659754	0.547147	0.41466
0.728668	1.16473	0.150726	0.747425	0.768438
0.812252	1.30134	0.200267	0.895025	0.620809
0.712025	1.23114	0.271057	0.715323	0.750886

## Sheet: miR-16
	miR-16 /miR-39 2-Δ CT
CONTROL	24 PSD	96 PSD	192 PSD	192 PSD + R
0.303549	0.389582	0.129184	0.108819	0.140632
0.285191	0.429283	0.309927	0.137559	0.128514
0.354167	0.40966	0.0665231	0.156312	0.244855
0.31423	0.386891	0.0791098	0.190782	0.196146
0.31584	0.435275	0.170755	0.110338	0.234555

[truncated: 1 more sheets: Corticosterone ngmL]
